# Supplementary material for: Barriers and Facilitators to the Implementation of the Early-Onset Sepsis Calculator: A Multicenter Survey Study
Source: Children (Basel). 2023 Oct 12;10(10):1682. doi: 10.3390/children10101682 (PMC10605684; doi:10.3390/children10101682)
Supplement: Supplementary file 1 [file children-10-01682-s001.zip]

Archive with 12 entries (11 files):
- Nieuwe map met inhoud 2/
- __MACOSX/._Nieuwe map met inhoud 2
- Nieuwe map met inhoud 2/Supplementary file 2 - Table S2.docx
- __MACOSX/Nieuwe map met inhoud 2/._Supplementary file 2 - Table S2.docx
- Nieuwe map met inhoud 2/Supplementary file 1 - Method + Table S1.docx
- __MACOSX/Nieuwe map met inhoud 2/._Supplementary file 1 - Method + Table S1.docx
- Nieuwe map met inhoud 2/.DS_Store
- __MACOSX/Nieuwe map met inhoud 2/._.DS_Store
- Nieuwe map met inhoud 2/Supplementary file 3 - Figure F1.docx
- __MACOSX/Nieuwe map met inhoud 2/._Supplementary file 3 - Figure F1.docx
- Nieuwe map met inhoud 2/Supplementary file 4 - Figure F2.docx
- __MACOSX/Nieuwe map met inhoud 2/._Supplementary file 4 - Figure F2.docx
